# Supplementary material for: Histological Diversity of Eyelids and the Nictitating Membrane in Six Woodpecker Species (Picidae)
Source: Vet Sci. 2026 Jul 17;13(7):702. doi: 10.3390/vetsci13070702 (PMC13431540; doi:10.3390/vetsci13070702)
Supplement: Supplementary file 1 [file vetsci-13-00702-s001.zip]

Archive with 1 entries (1 files):
- vetsci-4405897-supplementary.pdf
